# Supplementary material for: Characterization of Groundnut (Arachis hypogaea L.) Test Locations Using Representative Testing Environments With Farmer-Preferred Traits
Source: Front Plant Sci. 2021 Mar 15;12:637860. doi: 10.3389/fpls.2021.637860 (PMC8006269; doi:10.3389/fpls.2021.637860)
Supplement: Supplementary file 1 [file Table_1.XLSX]

## Sheet: Sheet1
				Weather Data
	Year			Historical			2017			2018
Location	2017	2018	Vegetation	Total rainfall (mm)	Average humidity (%)	Average temperature (⁰C)	Total rainfall (mm)	Average humidity (%)	Average temperature (⁰C)	Total rainfall (mm)	Average humidity (%)	Average temperature (⁰C)
Damongo	1	1	Guinea savanna	653.742	79.8117	26.2793	370	79.1887	26.5461	539.5	79.6774	26.1533
Manga	1	1	Sudan savanna	701.031	74.8947	28.1245	488.4	72.7057	28.595	627.2	77.2024	28.1627
Nyankpala	1	1	Guinea savanna	692.905	77.3651	27.3964	372.1	76.2323	27.8203	604.8	78.1748	27.3775
Silbele	1	1	Guinea savanna	722.183	75.9305	27.0041	421.3	72.961	27.6027	682.6	77.5369	27.277
Tanina	0	1	Guinea savanna	722.183	75.9305	27.0041	421.3	72.961	27.6027	682.6	77.5369	27.277
Year: 1 = considered, 0 = not considered
Weather data: Was derived from the Global Surface Summary of the Day (GSOD), DOC/NOAA/NESDIS/NCEI

## Sheet: Sheet2
Genotype	Source	Growth habit	Key attribute
12CS-042	SARI	Spreading and bunch	SD, ELS, LLS
12CS-098	SARI	Spreading and bunch	SD, ELS, LLS
12CS-116	SARI	Spreading and bunch	SD, ELS, LLS
CHINESE	SARI	Erect	SD
ICGV-IS 141088	ICRISAT	Unknown	Unknown
ICGV-IS 07947	ICRISAT	Unknown	Unknown
ICGV-IS 09926	ICRISAT	Unknown	Unknown
ICGV-IS 131051	ICRISAT	Unknown	Unknown
ICGV-IS 131065	ICRISAT	Unknown	Unknown
ICGV-IS 131090	ICRISAT	Unknown	Unknown
ICGV-IS 131091	ICRISAT	Unknown	Unknown
ICGV-IS 131096	ICRISAT	Unknown	Unknown
ICGV-IS 13834	ICRISAT	Unknown	Unknown
ICGV-IS 13842	ICRISAT	Unknown	Unknown
ICGV-IS 13848	ICRISAT	Unknown	Unknown
ICGV-IS 13851	ICRISAT	Unknown	Unknown
ICGV-IS 13863	ICRISAT	Unknown	Unknown
ICGV-IS 13864	ICRISAT	Unknown	Unknown
ICGV-IS 13871	ICRISAT	Unknown	Unknown
ICGV-IS 13876	ICRISAT	Unknown	Unknown
ICGV-IS 13910	ICRISAT	Unknown	Unknown
ICGV-IS 13937	ICRISAT	Unknown	Unknown
ICGV-IS 13950	ICRISAT	Unknown	Unknown
ICGV-IS 13979	ICRISAT	Unknown	Unknown
ICGV-IS 13984	ICRISAT	Unknown	Unknown
ICGV-IS 13989	ICRISAT	Unknown	Unknown
ICGV-IS 141120	ICRISAT	Unknown	Unknown
ICGV-IS 14849	ICRISAT	Unknown	Unknown
ICGV-IS 14857	ICRISAT	Unknown	Unknown
ICGV-IS 14876	ICRISAT	Unknown	Unknown
ICGV-IS 14877	ICRISAT	Unknown	Unknown
ICGV-IS 14880	ICRISAT	Unknown	Unknown
ICGV-IS 14928	ICRISAT	Unknown	Unknown
ICGV-IS 14943	ICRISAT	Unknown	Unknown
ICGV 86124	ICRISAT	Unknown	Unknown
YENYAWOSO	SARI	Spreading	SD
